# Supplementary material for: Combining Feature-Based Molecular Networking and Contextual Mass Spectral Libraries to Decipher Nutrimetabolomics Profiles
Source: Metabolites. 2022 Oct 21;12(10):1005. doi: 10.3390/metabo12101005 (PMC9610267; doi:10.3390/metabo12101005)
Supplement: Supplementary file 1 [file metabolites-12-01005-s001.zip]

Archive with 3 entries (3 files):
- List of Referece Standards used to build the library.xlsx
- Metadata and Library Information.xlsx
- SUPPLEMENTARY MATERIALS.pdf
